# Supplementary material for: Microvascular Impairment in Patients With Cerebral Small Vessel Disease Assessed With Arterial Spin Labeling Magnetic Resonance Imaging: A Pilot Study
Source: Front Aging Neurosci. 2022 May 19;14:871612. doi: 10.3389/fnagi.2022.871612 (PMC9161030; doi:10.3389/fnagi.2022.871612)
Supplement: Supplementary Table 1 — Demographical information and individual study results used for statistical analysis. [file Table_1.XLSX]

## Sheet: Tabelle1
ID	age [years]	sex (1=male,2=female)	education [years]	group (0=control,1=CAA,2=HA)	diagnosis	blood_pressure_systolic	blood_pressure_diastolic	CSVD sum score	ICH	ICH_Lobar	ICH_Lobar_L_Frontal	ICH_Lobar_R_Frontal	ICH_Lobar_L_Pariteal	ICH_Lobar_R_Pariteal	ICH_Lobar_L_Temporal	ICH_Lobar_R_Temporal	ICH_Lobar_L_Occipital	ICH_Lobar_R_Occipital	ICH_Lobar_L_Insular	ICH_Lobar_R_Insular	ICH_Deep	ICH_Deep_L_Basalganglia	ICH_Deep_R_Basalganglia	ICH_Deep_L_Thalamic	ICH_Deep_R_Thalamic	ICH_Deep_L_Brainstem	ICH_Deep_R_Brainstem	ICH_Lobar_L_Cerebellar	ICH_Lobar_R_Cerebellar	Lacunes	Lacunes_Lobar	Lac_lobar_L_CSO	Lac_lobar_R_CSO	Lac_lobar_L_Frontal	Lac_lobar_R_Frontal	Lac_Lobar_L_Parietal	Lac_Lobar_R_Parietal	Lac_lobar_L_Insular,subinsular	Lac_lobar_R_Insular,subinsular	Lac_lobar_L_temporal	Lac_lobar_R_temporal	Lac_lobar_L_Occipital	Lac_lobar_R_Occipital	Lac_Deep	Lac_deep_L_BG	Lac_deep_R_BG	Lac_deep_L_Thalamus	Lac_deep_R_Thalamus	Lac_deep_L_CapsulaExt
1	55	1	12	2	TIA/Stroke	128	82	31.623	1	0	0	0	0	0	0	0	0	0	0	0	1	0	0	0	1	0	0	0	0	10	7	0	0	0	3	2	0	0	2	0	0	0	0	3	0	0	3	0	0
2	80	1	12	2	Cognitive decline	100	73	21.2983	0	0	0	0	0	0	0	0	0	0	0	0	0	0	0	0	0	0	0	0	0	3	0	0	0	0	0	0	0	0	0	0	0	0	0	2	0	0	0	1	1
3	64	1	13	2	Cognitive decline	130	75	25.5353	0	0	0	0	0	0	0	0	0	0	0	0	0	0	0	0	0	0	0	0	0	3	6	0	0	0	4	0	2	0	0	0	0	0	0	5	3	0	1	1	0
4	58	1	11	2	TIA/Stroke	120	79	28.7279	0	0	0	0	0	0	0	0	0	0	0	0	0	0	0	0	0	0	0	0	0	7	5	0	1	0	3	0	0	0	0	0	0	0	0	0	0	0	0	0	0
5	69	2	11	2	ICH	156	80	25.6724	1	1	0	0	0	0	0	1	0	0	0	0	0	0	0	0	0	0	0	0	0	8	4	3	1	0	0	0	0	0	0	0	0	0	0	2	0	1	0	1	0
6	71	2	16	2	TIA/Stroke	130	80	11.4094	0	0	0	0	0	0	0	0	0	0	0	0	0	0	0	0	0	0	0	0	0	0	0	0	0	0	0	0	0	0	0	0	0	0	0	0	0	0	0	0	0
7	76	1	16	1	Cognitive decline	120	80	17.9658	0	0	0	0	0	0	0	0	0	0	0	0	0	0	0	0	0	0	0	0	0	0	0	0	0	0	0	0	0	0	0	0	0	0	0	0	0	0	0	0	0
8	85	2	13	1	TIA/Stroke	177	79	19.0875	0	0	0	0	0	0	0	0	0	0	0	0	0	0	0	0	0	0	0	0	0	0	0	0	0	0	0	0	0	0	0	0	0	0	0	0	0	0	0	0	0
9	75	2	13	1	TFNE	130	80	11.4919	0	0	0	0	0	0	0	0	0	0	0	0	0	0	0	0	0	0	0	0	0	0	0	0	0	0	0	0	0	0	0	0	0	0	0	0	0	0	0	0	0
10	68	1	13	1	ICH	162	92	28.6724	3	3	0	1	0	2	0	0	0	0	0	0	0	0	0	0	0	0	0	0	0	6	4	0	0	0	0	1	2	0	0	0	0	0	1	2	1	1	0	0	0
11	68	1	15	0		133	93	7.93074	0	0	0	0	0	0	0	0	0	0	0	0	0	0	0	0	0	0	0	0	0	0	0	0	0	0	0	0	0	0	0	0	0	0	0	0	0	0	0	0	0
12	78	2	16	0		158	76	8.08746	0	0	0	0	0	0	0	0	0	0	0	0	0	0	0	0	0	0	0	0	0	0	0	0	0	0	0	0	0	0	0	0	0	0	0	0	0	0	0	0	0
13	73	1	13	0		130	80	7.85798	0	0	0	0	0	0	0	0	0	0	0	0	0	0	0	0	0	0	0	0	0	0	0	0	0	0	0	0	0	0	0	0	0	0	0	0	0	0	0	0	0
14	69	2	16	0		130	80	9.90689	0	0	0	0	0	0	0	0	0	0	0	0	0	0	0	0	0	0	0	0	0	1	0	0	0	0	0	0	0	0	0	0	0	0	0	1	0	1	0	0	0
[truncated: 77 more columns]
